# Supplementary material for: Toughening Weak Polyampholyte Hydrogels with Weak Chain Entanglements via a Secondary Equilibrium Approach
Source: Polymers (Basel). 2023 Jun 10;15(12):2644. doi: 10.3390/polym15122644 (PMC10301078; doi:10.3390/polym15122644)
Supplement: Supplementary file 1 [file polymers-15-02644-s001.zip]

Archive with 1 entries (1 files):
- polymers-2437880-supplementary.pdf
